# Supplementary material for: A Quantum Chemical Investigation into the Molecular Mechanism of the Atmospheric Reactions of Chemi-Ions with Nitrogen and Nitrogen Oxides
Source: Entropy (Basel). 2022 Sep 7;24(9):1257. doi: 10.3390/e24091257 (PMC9497496; doi:10.3390/e24091257)
Supplement: Supplementary file 1 [file entropy-24-01257-s001.zip]

Archive with 1 entries (1 files):
- entropy-1859342-supplementary.pdf
